# Supplementary material for: Live Fluorescence Imaging of F-Actin Organization in Chick Whole Embryo Cultures Using SiR-Actin
Source: Cells. 2021 Jun 22;10(7):1578. doi: 10.3390/cells10071578 (PMC8303455; doi:10.3390/cells10071578)
Supplement: Supplementary file 1 [file cells-10-01578-s001.zip]

Archive with 7 entries (7 files):
- Video S1_Young embryo 240nM SiR-actin.avi
- __MACOSX/._Video S1_Young embryo 240nM SiR-actin.avi
- Video S2_240 nM SiR-actin high magnification.mp4
- __MACOSX/._Video S2_240 nM SiR-actin high magnification.mp4
- Video S3_Older embryo 50nM SiR-actin.mov
- __MACOSX/._Video S3_Older embryo 50nM SiR-actin.mov
- cells-1189677 supplementary.pdf
